# Supplementary material for: High-efficiency derivation of human embryonic stem cell lines using a culture system with minimized trophoblast cell proliferation
Source: Stem Cell Res Ther. 2018 May 11;9:138. doi: 10.1186/s13287-018-0866-5 (PMC5948903; doi:10.1186/s13287-018-0866-5)
Supplement: Supplementary file 4 — Figure S3. Characterization of hESC lines derived from MTP. (A) Total transcripts OCT4, SOX2, and NANOG of each hESC line extracted and amplified by PCR using specific primer. PCR product of each transcript from different hESC lines subjected to same agarose gel and same exposure. RT-PCR analysis shows that hESC lines derived from MTP expressed core pluripotent genes, OCT4, NANOG, and SOX2. (B) Immunofluorescent staining shows hESCs derived from MTP expressed typical hESC marker proteins. (C) Spontaneous differentiation of seven hESC cell line-generated derivatives of all three primitive germ layers demonstrated by expression of NESTIN, SMA, and AFP. (D) Hematoxylin and eosin staining of teratoma generated from Si1–Si4 and SiAtra1 showed tissues from three primitive germ layers including endoderm, mesoderm, and ectoderm. Scale bar: 50 μm. (ZIP 7514 kb) [file 13287_2018_866_MOESM4_ESM.zip]

Archive with 2 entries (2 files):
- Supplement S3.jpg
- Supplement S3 Cont..jpg
